# Supplementary material for: G-Protein-Coupled Estrogen Receptor Expression in Rat Uterine Artery Is Increased by Pregnancy and Induces Dilation in a Ca2+ and ERK1/2 Dependent Manner
Source: Int J Mol Sci. 2022 May 26;23(11):5996. doi: 10.3390/ijms23115996 (PMC9180712; doi:10.3390/ijms23115996)
Supplement: Supplementary file 1 [file ijms-23-05996-s001.zip]

Archive with 1 entries (1 files):
- ijms-1721701-supplementary.pdf
